# Supplementary material for: Ion transfer mechanisms in Mrp-type antiporters from high resolution cryoEM and molecular dynamics simulations
Source: Nat Commun. 2022 Oct 14;13:6091. doi: 10.1038/s41467-022-33640-y (PMC9568556; doi:10.1038/s41467-022-33640-y)
Supplement: Supplementary file 6 — Source Data [file 41467_2022_33640_MOESM6_ESM.xlsx]

## Sheet: Supplementary Fig. 11b
- blank -	0	50	100	200	300	400	500	600	700	800	900	1000
Sample 1	0.0446	0.0414	0.0413	0.041	0.0494	0.0411	0.0407	0.0411	0.0414	0.0414	0.0419	0.0446
Sample 2	0.0426	0.0461	0.0402	0.0413	0.0407	0.0401	0.0404	0.0413	0.0426	0.0429	0.042	0.0501		Background
Sample 3	0.042	0.0414	0.0416	0.0416	0.0419	0.0425	0.0418	0.0417	0.0425	0.0426	0.042	0.0439		0.042
Sample 4	0.0438	0.0422	0.0415	0.042	0.0431	0.0421	0.043	0.0416	0.0423	0.042	0.042	0.0431
Sample 5	0.0438	0.0418	0.0425	0.0441	0.0441	0.0559	0.0416	0.0422	0.05	0.0469	0.0421	0.0433
Sample 6	0.0448	0.0446	0.0441	0.0407	0.0431	0.0418	0.0406	0.0401	0.0414	0.0405	0.0414	0.0432
Sample 7	0.0435	0.0407	0.0407	0.0396	0.0409	0.0407	0.0401	0.0396	0.0406	0.0404	0.041	0.0445				Background-correction & Normalization														Statistics
Sample 8	0.0445	0.0452	0.0441	0.0419	0.042	0.0412	0.0425	0.042	0.0424	0.0692	0.0428	0.0447
WT	0	50	100	200	300	400	500	600	700	800	900	1000		Max.		WT	0	50	100	200	300	400	500	600	700	800	900	1000		WT	0	50	100	200	300	400	500	600	700	800	900	1000
Sample 1	0.4592	0.4021	0.5238	0.444	0.3991	0.258	0.214	0.1643	0.2494	0.0531	0.0464	0.0465		0.4818		Sample 1	0.865919	0.747406	1	0.834371	0.741179	0.448319	0.356995	0.25384	0.430469	0.0230386	0.00913242	0.00933998		Median	0.949091	0.781377	0.820245	0.76115	0.619196	0.425397	0.322047	0.166557	0.169793	0.0620921	0.017489	0.0112757
Sample 2	0.5744	0.4254	0.5439	0.4639	0.2703	0.2006	0.1919	0.1475	0.1252	0.0466	0.0492	0.0466		0.5324		Sample 2	1	0.720135	0.942712	0.792449	0.428813	0.297896	0.281555	0.198159	0.156273	0.00864012	0.0135237	0.00864012		Error	0.0947872	0.125457	0.156431	0.137859	0.145069	0.106363	0.171531	0.105809	0.159907	0.0813486	0.0127746	0.00350965
Sample 3	0.5646	0.4077	0.3884	0.3868	0.4042	0.3625	0.2692	0.1942	[0,5792]	[0,1712]	0.0675	0.0515		0.5226		Sample 3	1	0.69977	0.66284	0.659778	0.693073	0.61328	0.434749	0.291236			0.0487945	0.0181783
Sample 4	0.6431	0.4827	0.5516	0.4537	0.4879	[0,5412]	0.4075	[0,7381]	0.2427	0.1723	0.0539	0.0495		0.6011		Sample 4	1	0.733156	0.847779	0.684911	0.741807		0.608052		0.333888	0.216769	0.019797	0.0124771
Sample 5	0.6965	0.619	0.462	0.4286	0.4627	0.3616	0.2286	0.1712	0.2015	0.1464	0.0474	0.0491		0.6545		Sample 5	1	0.881589	0.641711	0.59068	0.642781	0.488312	0.285103	0.197403	0.243697	0.159511	0.00825057	0.010848
Sample 6	0.63	0.3811	0.3852	0.4028	0.2357	0.2027	0.1383	0.0454	0.0454	0.0457	0.0451	0.047		0.588		Sample 6	1	0.576701	0.583673	0.613605	0.329422	0.273299	0.163776	0.00578231	0.00578231	0.00629252	0.00527211	0.0085034
Sample 7	0.3272	0.4344	0.3907	0.4041	0.2977	0.2103	0.2137	0.0449	0.0454	0.0446	0.0489	0.0479		0.3924		Sample 7	0.726809	1	0.888634	0.922783	0.651631	0.428899	0.437564	0.00739042	0.00866463	0.00662589	0.0175841	0.0150357
Sample 8	0.5432	0.4892	0.5405	0.5385	0.4053	0.2564	0.0463	0.1483	0.0469	0.0489	0.0508	0.0456		0.5012		Sample 8	1	0.892259	0.994613	0.990623	0.72486	0.427773	0.00857941	0.212091	0.00977654	0.013767	0.0175579	0.00718276
KNabc	0	50	100	200	300	400	500	600	700	800	900	1000		Max.		KNabc	0	50	100	200	300	400	500	600	700	800	900	1000		KNabc	0	50	100	200	300	400	500	600	700	800	900	1000
Sample 1	0.5141	0.4904	0.1596	0.0427	0.0434	0.0433	0.0442	0.0451	0.0454	0.0456	0.0475	0.0475		0.4721		Sample 1	1	0.949799	0.2491	0.00148274	0.00296547	0.00275365	0.00466003	0.00656641	0.00720186	0.0076255	0.0116501	0.0116501		Median	1	0.57837	0.233267	0.00942978	0.010158	0.0136649	0.0121715	0.00690904	0.00697796	0.0106462	0.00881749	0.00959557
Sample 2	0.6784	0.5098	0.2113	0.0425	0.0432	0.0439	0.0412	0.0448	0.0469	0.0461	0.0484	0.0492		0.6364		Sample 2	1	0.735072	0.266028	0.000785669	0.00188561	0.00298554	-0.00125707	0.00439975	0.00769956	0.00644249	0.0100566	0.0113136		Error	0	0.282177	0.0934671	0.00899251	0.00652136	0.0140805	0.0158989	0.00391849	0.00374478	0.00788837	0.00349318	0.00353123
Sample 3	0.6012	0.1588	0.112	0.0592	[0,2384]	0.0438	0.0715	0.0473	0.0444	0.0444	0.0467	0.0465		0.5592		Sample 3	1	0.20887	0.125179	0.0307582		0.00321888	0.0527539	0.00947783	0.00429185	0.00429185	0.00840486	0.00804721
Sample 4	0.7109	0.3846	0.1233	0.0437	0.047	0.0441	0.0442	0.0439	0.044	0.0451	0.0459	0.0453		0.6689		Sample 4	1	0.512184	0.121543	0.00254149	0.00747496	0.00313948	0.00328898	0.00284048	0.00298998	0.00463447	0.00583047	0.00493347
Sample 5	0.5635	0.0735	0.1054	0.0463	0.0539	0.0635	0.0445	0.042	0.0424	0.0579	0.0426	0.0437		0.5215		Sample 5	1	0.0604027	0.121572	0.00824545	0.0228188	0.0412272	0.00479386	0	0.000767018	0.030489	0.00115053	0.00325983
Sample 6	0.6905	0.4749	0.2546	0.0483	0.0498	0.0632	0.049	0.0481	0.0485	0.0484	0.0486	0.0494		0.6485		Sample 6	1	0.66754	0.327833	0.00971473	0.0120278	0.0326908	0.0107941	0.00940632	0.0100231	0.00986893	0.0101773	0.0114109
Sample 7	0.5599	0.4387	0.2381	0.0474	0.0482	0.0487	0.0482	0.0475	0.0483	0.0476	0.0486	0.0491		0.5179		Sample 7	1	0.765978	0.378645	0.0104267	0.0119714	0.0129369	0.0119714	0.0106198	0.0121645	0.0108129	0.0127438	0.0137092
Sample 8	0.669	0.4979	0.2152	0.0492	0.0495	0.0485	0.0485	0.0495	0.0487	0.0489	0.0486	0.0498		0.627		Sample 8	1	0.727113	0.276236	0.0114833	0.0119617	0.0103668	0.0103668	0.0119617	0.0106858	0.0110048	0.0105263	0.0124402
MrpA-H248A	0	50	100	200	300	400	500	600	700	800	900	1000		Max.		MrpA-H248A	0	50	100	200	300	400	500	600	700	800	900	1000		MrpA-H248A	0	50	100	200	300	400	500	600	700	800	900	1000
Sample 1	0.6237	0.4877	0.2079	0.044	0.0447	0.0455	0.0454	0.0465	0.0463	0.0473	0.0477	0.0516		0.5817		Sample 1	1	0.766203	0.285199	0.0034382	0.00464157	0.00601685	0.00584494	0.00773595	0.00739213	0.00911123	0.00979887	0.0165034		Median	1	0.364082	0.0993936	0.00595576	0.00957695	0.00575417	0.00583417	0.00742422	0.00762179	0.00848782	0.00850706	0.012868
Sample 2	0.7264	0.1153	0.048	0.0489	0.0547	0.046	0.0452	0.0469	0.047	0.0467	0.0469	0.0482		0.6844		Sample 2	1	0.107101	0.0087668	0.0100818	0.0185564	0.00584454	0.00467563	0.00715956	0.00730567	0.00686733	0.00715956	0.00905903		Error	0	0.287985	0.131397	0.00294108	0.00635985	0.000259358	0.000941584	0.000237652	0.000387535	0.00115597	0.00107821	0.00304161
Sample 3	0.8011	0.2082	0.0452	0.0453	0.0462	0.0461	0.0473	0.0476	0.0482	0.0492	0.0485	0.0519		0.7591		Sample 3	1	0.218943	0.00421552	0.00434725	0.00553287	0.00540113	0.00698195	0.00737716	0.00816757	0.00948492	0.00856277	0.0130418
Data points in cells colored like were disregarded for the analysis

## Sheet: Supplementary Fig. 11c
Supplementary Fig. 11c										Gel	12% Mini-PROTEAN® TGX™ Precast Protein Gels, 10-well, 30 µl
										Lane	Sample
										1	Fisher BioReagents™ EZ-Run™ Prestained Rec Protein Ladder
										2	MrpA-H248A
										3	BpMrp WT
										4	Bio-Rad Precision Plus Protein™ All Blue Prestained Protein Standards
